# Supplementary material for: Investigation of Candida parapsilosis virulence regulatory factors during host-pathogen interaction
Source: Sci Rep. 2018 Jan 22;8:1346. doi: 10.1038/s41598-018-19453-4 (PMC5777994; doi:10.1038/s41598-018-19453-4)
Supplement: Supplementary file 2 — Dataset 1 [file 41598_2018_19453_MOESM2_ESM.xls]

## Sheet: Sheet1
Supplementary Dataset 1. Primers used in this study.
Deletion mutant generation and strain check
Gene ID	Upstream flank - forward primer	Upstream flank - reverse primer
CPAR2_100540	GAATTGACCACAACATATGT	cacggcgcgcctagcagcggATTCAAATCAAAAGTGTTTA
CPAR2_104420	ACACAACATATTCGATTGTG	cacggcgcgcctagcagcggCTCTTTGATGGTAATTGGTT
CPAR2_108410	GTACTGGTTACAGCAGTGGA	cacggcgcgcctagcagcggACTTTGTAGTCTGTTTCAAA
CPAR2_108840	ATAAAAGCAATTTTATGTGG	cacggcgcgcctagcagcggGTAACCAACCATTTGATGAG
CPAR2_200040	TCCTCTTTCTTTCTGTGAAT	cacggcgcgcctagcagcggCGTTTGGTTCCAAAGGTGAG
CPAR2_200390	TTTGACATCCCCATCCATTC	cacggcgcgcctagcagcggGTCTTTTGGGGTGTGTGATG
CPAR2_202040	TCGTGATTTTTCCATTATCT	cacggcgcgcctagcagcggAATGTGGTGTATTATATACG
CPAR2_209520	CTAGAAAGAAACAATAAAAA	cacggcgcgcctagcagcggGACTATTGTGATGCAGGAAG
CPAR2_300080	AAGAGACAATTGGAGAGTAG	cacggcgcgcctagcagcggTCTTTTTTTTTTTTTTTTGC
CPAR2_302400	CTTACCCAGCATGTTGTTGT	cacggcgcgcctagcagcggTGTGAGAAAGAGAATTTTGG
CPAR2_303700	CATGCCTGAATTTTGTGCTA	cacggcgcgcctagcagcggTTTCAAATGAGGTTATAGCT
CPAR2_304080	AATTTACACATATATATCCT	cacggcgcgcctagcagcggTGTAGTGTGTAGATGATGGT
CPAR2_400270	CACTTTCGACACAGATGAGA	cacggcgcgcctagcagcggGGAGATGGGAAGAGGAGATG
CPAR2_401150	GATGAATCTTTGTGTCTCGC	cacggcgcgcctagcagcggCTTCGGTTGGTGGTGATGTG
CPAR2_500180	TTGGTATTGGTACACTTCAC	cacggcgcgcctagcagcggGATTACTGTGGTAATGGTCA
CPAR2_501400	CCCATATGAGGAAAGTATCT	cacggcgcgcctagcagcggGGTTCAATGTACTATTTTGG
CPAR2_502720	CTTGGAATGTCTACCCCAAT	cacggcgcgcctagcagcggAGTGGACTGAAACAAAAAAG
CPAR2_602430	CCTAGATCTCTGTTGACGTA	cacggcgcgcctagcagcggTGTTGCCGTTGAGGTTTCCT
CPAR2_602820	AGGAAGTTGGCCATCTTTTA	cacggcgcgcctagcagcggCTTTGTTGGAAGGTGTGAGT
Gene ID	Downstream flank - forward primer	Downstream flank - reverse primer
CPAR2_100540	gtcagcggccgcatccctgcGGGAAGTCAGCTGGGAGCGT	GCTTTTGTGTGGTGGCACTA
CPAR2_104420	gtcagcggccgcatccctgcTTCTTAATAACTACAAATTT	TGGGTCACTAAATACCGCGA
CPAR2_108410	gtcagcggccgcatccctgcAGGTGTATATGTACCTGTTG	CACGAGATCCAGATGACTCA
CPAR2_108840	gtcagcggccgcatccctgcGACGTTATTGCTAGTTATTG	CCGTTGTTCCAGGACCGCGA
CPAR2_200040	gtcagcggccgcatccctgcTTTACTTGTTTATATACTTG	ATAGTTGATCTCATTAATCA
CPAR2_200390	gtcagcggccgcatccctgcATGCTCTATCTTTTCTATCC	GCGACAATGAGTTGATTGAT
CPAR2_202040	gtcagcggccgcatccctgcGTTTGGATAGTTTTCTTCAA	TAAGGTGTAGACCCTCTAAC
CPAR2_209520	gtcagcggccgcatccctgcATAGATTATTGTATAAAGAA	CCCTTTGCATCATCTTGTGA
CPAR2_300080	gtcagcggccgcatccctgcAGAGTTGTGGGCGCTACCTC	ACATTTCATCAACAACGTTA
CPAR2_302400	gtcagcggccgcatccctgcTGCTGACATAGTAAGTAGAA	AAATTACATATTGGTTCTGC
CPAR2_303700	gtcagcggccgcatccctgcTATAGAATAGTGTACATAAA	TTTGACATTTCATCAAAAGA
CPAR2_304080	gtcagcggccgcatccctgcGAACAAACCCCTACACCACC	TCAATGAGGGATGCGACTAG
CPAR2_400270	gtcagcggccgcatccctgcACCCGTTGTGTTTCACTATA	CAATGGTATGGCTTTTAATG
CPAR2_401150	gtcagcggccgcatccctgcTTGTTGGAGGTGTATGCATA	ACAATGGAATCTCTCGGGAC
CPAR2_500180	gtcagcggccgcatccctgcTCCGTTCGTAACCACTCATT	ATTGGTGGAATCACAAGAGT
CPAR2_501400	gtcagcggccgcatccctgcAGAATGAAAAAAGCTAGACA	ATTGCAAGATGATGATGGAC
CPAR2_502720	gtcagcggccgcatccctgcGGAAGCCAAGAGATAAGAGC	TATTGCATTAACTGACTTGG
CPAR2_602430	gtcagcggccgcatccctgcAGGGCCTTAGGTGTAATTAT	TTGAGATCACAAGGCTTTAA
CPAR2_602820	gtcagcggccgcatccctgcAGTAGGAGAAGGGTTTGTAT	GATGAAGCAAACATTGTTTT
Gene ID	Strain specific - TAGged (SST) primer (maker amplification)
CPAR2_100540	gcagggatgcggccgctgacACAGCCGTTTAAGTAGATGGagctcggatccactagtaacg
CPAR2_104420	gcagggatgcggccgctgacAGACTATCTCTAATGACCCGagctcggatccactagtaacg
CPAR2_108410	gcagggatgcggccgctgacATACTCAGGCTGGACAGTCGagctcggatccactagtaacg
CPAR2_108840	gcagggatgcggccgctgacATAGCGAGCTTGAACACCGCagctcggatccactagtaacg
CPAR2_200040	gcagggatgcggccgctgacCCTGGCAGCGAAGAGATAACagctcggatccactagtaacg
CPAR2_200390	gcagggatgcggccgctgacCCTTTATGTTAAGTAGGCGGagctcggatccactagtaacg
CPAR2_202040	gcagggatgcggccgctgacCGCTTACTTACATACCGTAGagctcggatccactagtaacg
CPAR2_209520	gcagggatgcggccgctgacGATTAGCATCGACCACTACGagctcggatccactagtaacg
CPAR2_300080	gcagggatgcggccgctgacATCCCATAGGCACTGGCATGagctcggatccactagtaacg
CPAR2_302400	gcagggatgcggccgctgacATTCGACTACGACCTGGCATagctcggatccactagtaacg
CPAR2_303700	gcagggatgcggccgctgacCAATACGTGGTAAAGGTCGAagctcggatccactagtaacg
CPAR2_304080	gcagggatgcggccgctgacCACAGTCACTCATTAGTCGGagctcggatccactagtaacg
CPAR2_400270	gcagggatgcggccgctgacTAGAGTACGCACAGCGCATCagctcggatccactagtaacg
CPAR2_401150	gcagggatgcggccgctgacTAGTGATTACCACCAGCGGCagctcggatccactagtaacg
CPAR2_500180	gcagggatgcggccgctgacGGGTAGCACACAATCAGCCAagctcggatccactagtaacg
CPAR2_501400	gcagggatgcggccgctgacGTACTTAGTCAATTCGTCCCagctcggatccactagtaacg
CPAR2_502720	gcagggatgcggccgctgacTAAGAGTGGACAACTGCTGAagctcggatccactagtaacg
CPAR2_602430	gcagggatgcggccgctgacAATAGCGTGAAACCGTGGCAagctcggatccactagtaacg
CPAR2_602820	gcagggatgcggccgctgacAATCGACCGGAACCGTAAGCagctcggatccactagtaacg
Universal primer 2 (marker amplification)
Colony PCR - LEU check 1 (upstream site integration)		GAAGTTGGTGACGCGATTGT
Colony PCR - LEU check 2 (downstream site integration)		TTCCCCTTCAATGTATGCAA
Colony PCR - HIS check 1 (upstream site integration)		AAAATCAATGGGCATTCTCG
Colony PCR - HIS check 2 (downstream site integration)		TGGGAAGCAGACATTCAACA
Gene ID	Colony PCR - 5' Check primer	Colony PCR - 3' Check primer
CPAR2_100540	GTATGAAAAGTTTCTCCGTG	TAGCAATCAAAAAGGAACAT
CPAR2_104420	TGGCCAGAAAGTGATTTGGC	CATTGGATTCGTTACCGACC
CPAR2_108410	AAAGTTTACAAGGCCGATGC	ACAGTGGTATTCAACTGCTC
CPAR2_108840	AAAGGAGACGGAGATGTTAT	CACTAGGAGTATTGAAGTTG
CPAR2_200040	TGAATTCAAAAAGCTGTAAC	GTCCTGGGTTTCATTGATAT
CPAR2_200390	TTCTACTGGTGGTTGGAAGT	GAGATGTGGAATGGTCACAA
CPAR2_202040	ACTCTCTACTGATGAATAAA	AAGTTTATGTACTTGATTGC
CPAR2_209520	ACAGTTATTTACAAAACAGG	TCAAAATAAATATACAAAAA
CPAR2_300080	GGTGAAATCGTACAAGACCG	CGCGCAGTAAAGTACGGACA
CPAR2_302400	GTAATTCCGATCACTGACAT	TTGGGCGAGGAATGGCGAGG
CPAR2_303700	AGAACTTTGCATCGGTTTCA	ACCGGATGAATCACCAATAA
CPAR2_304080	TATACCTCTATTGTTTAATA	ACTTACACGAGAAGTGACGA
CPAR2_400270	ATGACACCAATTCTGTTACC	AGGGTACATTAACGTACTTT
CPAR2_401150	TCGTCGTCGCCATCATCTCT	CATCACATACTTATGTAAGT
CPAR2_500180	ATTCTTGAAGCAGGTATCGT	TTGATTTTTTACCCATTGAA
CPAR2_501400	TCTGATCTAGAAAATCCACT	AACAATTTGCTGAATTAAAC
CPAR2_502720	TTAATTAATCGTTGTGATTA	TGACACAATTGAAACATCCT
CPAR2_602430	AAATTGACACTCTATGCCAA	TCATAACTCAGAATAGGTAA
CPAR2_602820	ACAAAGCTATGGATTTGTAG	TGTTCCAGTGATTTTGATAA
Primers for reintegration (RE)
CPAR2_100540REFw	GGGGACAAGTTTGTACAAAAAAGCAGGCTGTATTTAACCCCAACTCAAAG
CPAR2_100540RERev	GGGGACCACTTTGTACAAGAAAGCTGGGTGTGTTTGCTTTTGTGTGGTG
CPAR2_200390REFw	GGGACAAGTTTGTACAAAAAAGCAGGCTGTTGTCACTTCTGGCCCCCAAG
CPAR2_200390RERev	GGGGACCACTTTGTACAAGAAAGCTGGGTCAAGCTGCAGGCGACAATGAG
CPAR2_303700REFw	GGGGACAAGTTTGTACAAAAAAGCAGGCTCAAGGTTTCAAAAAAGTTCAG
CPAR2_303700RERev	GGGGACCACTTTGTACAAGAAAGCTGGGTGGATGCTAAGTTTGACATTTC
Real-time (RT) primers for gene expression
CP_TUB4 RT Fw	GAACACTTATGCCGAGGACAAC
CP_TUB4 RT Rev	ACTCTCACCACTGACTCCTTGC
CPAR2_100540 RT Fw	TGATGCAATACTGGCAAGAGAC
CPAR2_100540 RT rev	TTTGATTCTAGCCAATGGTAGCTG
CPAR2_200390 RT Fw	AGAAAGCAGCCACTATTGCTTC
CPAR2_200390 RT rev	CCAATGAACGTACTCCTCCCTTG
CPAR2_303700 RT Fw	CCTGATGATGATGCTTCCCAG
CPAR2_303700 RT rev	GATCCAACAAGACCTCATCTTTCG
CPAR2_407500-CYC1– RT – Fw	GTACTAAGATGGCTTTCGGTGGT
CPAR2_407500-CYC1 – RT – Rev	AAGTTGCTTTGTGCAAGTAGGT
CPAR2_207710 –COX4– RT – Fw	CCGAGGGTAAAGGTACCATGG
CPAR2_207710 –COX4– RT – Rev	GGCTTGTGGTCAAGTTCAGC
CPAR2_402880 –FRP1 – RT – Fw	AGTTCATACAAGTCGTTGGCGG
CPAR2_402880 –FRP1 – RT – Rev	CCGTCTAGCCACTTGACACTG
CPAR2_805640 - RT - Fw (CHS1)	TGGTGCAAGTGTATGAGCCT
CPAR2_805640 - RT - Rev (CHS1)	GAGCGATAATGCAGCCACAG
CPAR2_701490 – RT – Fw (CHS2)	TGGCATTGTTTAGGTTCCTTGG
CPAR2_701490 – RT – Rev (CHS2)	AGTTGCATGTTCACTGCGTCT
CPAR2_801800 – RT – Fw (CHS3)	GAGGGAACGTAGAAGTGCTGA
CPAR2_801800 – RT – Rev (CHS3)	CTTCTGCCATAGGGACTGGC
CPAR2_502940 – RT – Fw (CHS8)	GACAAACCCAGACGGGTCTA
CPAR2_502940 – RT – Rev (CHS8)	TGCCATTCCAGCAACAATCC
CPAR2_800050 – RT – Fw (CHT1)	GTGGCCACTTCAGCAGTAGC
CPAR2_800050 – RT – Rev (CHT1)	AGAGACCACCAAGCCAGTTG
CPAR2_502140 – RT – Fw (CHT2)	GCTGAAACTCTCACCACCAC
CPAR2_502140 – RT – Rev (CHT2)	GATTTCAGGAGCAGCAGCTG
Real-time (RT) primers for gene expression
CPAR2_200660 – RT – Fw (CHT3)	CCGGTTCCACAACTTCAACT
CPAR2_200660 – RT – Rev (CHT3)	TGACGCGTTGTGCTTTGTTG
CPAR2_211950 – RT – Fw (CHT4)	CTCATCGGGGGACAAGCTT
CPAR2_211950 – RT – Rev (CHT4)	TCTAATTGACGAACACCGCC
